# Supplementary material for: Eye-background contrast as a quantitative marker for pupal age in a forensically important carrion beetle Necrodes littoralis L. (Silphidae)
Source: Sci Rep. 2020 Sep 2;10:14494. doi: 10.1038/s41598-020-71369-0 (PMC7468232; doi:10.1038/s41598-020-71369-0)
Supplement: Supplementary file 1 — Supplementary information [file 41598_2020_71369_MOESM1_ESM.xlsx]

## Sheet: Arkusz1
	Dataset for Novak et al., Eye-background contrast as a quantitative marker for pupal age in a forensically important carrion beetle Necrodes littoralis L. (Silphidae)
	Temperature [C]	Pupal age [hours]	Pupal age [ADD above 9]	Mean RGB Intensity for the eye	Contrast [background-eye;150]
1	23	1.5	0.875	207	-57
2	23	1.5	0.875	200	-50
3	23	1.5	0.875	200	-50
4	23	7	4.08333	190	-40
5	23	7	4.08333	198	-48
6	23	7	4.08333	189	-39
7	23	12.5	7.29167	190	-40
8	23	12.5	7.29167	189	-39
9	23	12.5	7.29167	197	-47
10	23	18	10.5	176	-26
11	23	18	10.5	187	-37
12	23	18	10.5	184	-34
13	23	30	17.5	175	-25
14	23	30	17.5	175	-25
15	23	30	17.5	179	-29
16	23	42	24.5	175	-25
17	23	42	24.5	180	-30
18	23	42	24.5	178	-28
19	23	57	33.25	160	-10
20	23	57	33.25	169	-19
21	23	57	33.25	173	-23
22	23	63.5	37.0417	178	-28
23	23	63.5	37.0417	147	3
24	23	63.5	37.0417	158	-8
25	23	85	49.5833	132	18
26	23	85	49.5833	128	22
27	23	85	49.5833	127	23
28	23	107	62.4167	89	61
29	23	107	62.4167	95	55
30	23	107	62.4167	110	40
31	23	125	72.9167	80	70
32	23	125	72.9167	81	69
33	23	125	72.9167	78	72
34	23	134	78.1667	60	90
35	23	134	78.1667	62	88
36	23	134	78.1667	63	87
37	23	146	85.1667	61	89
38	23	146	85.1667	59	91
39	23	146	85.1667	62	88
40	23	153	89.25	52	98
41	23	153	89.25	55	95
42	23	153	89.25	52	98
43	23	177	103.25	49	101
44	23	177	103.25	52	98
45	23	177	103.25	50	100
46	20	5.5	2.52083	198	-48
47	20	5.5	2.52083	207	-57
48	20	5.5	2.52083	218	-68
49	20	22	10.0833	185	-35
50	20	22	10.0833	193	-43
51	20	22	10.0833	189	-39
52	20	38.5	17.6458	188	-38
53	20	38.5	17.6458	194	-44
54	20	38.5	17.6458	195	-45
55	20	55.5	25.4375	184	-34
56	20	55.5	25.4375	186	-36
57	20	55.5	25.4375	184	-34
58	20	77.5	35.5208	182	-32
59	20	77.5	35.5208	179	-29
60	20	77.5	35.5208	176	-26
61	20	91.5	41.9375	153	-3
62	20	91.5	41.9375	165	-15
63	20	91.5	41.9375	157	-7
64	20	108.5	49.7292	127	23
65	20	108.5	49.7292	131	19
66	20	108.5	49.7292	137	13
67	20	123	56.375	116	34
68	20	123	56.375	143	7
69	20	123	56.375	118	32
70	20	136.5	62.5625	118	32
71	20	136.5	62.5625	118	32
72	20	136.5	62.5625	105	45
73	20	150.5	68.9792	90	60
74	20	150.5	68.9792	99	51
75	20	150.5	68.9792	94	56
76	20	162.5	74.4792	69	81
77	20	162.5	74.4792	79	71
78	20	162.5	74.4792	64	86
79	20	174.5	79.9792	62	88
80	20	174.5	79.9792	62	88
81	20	174.5	79.9792	59	91
82	20	187.5	85.9375	59	91
83	20	187.5	85.9375	57	93
84	20	187.5	85.9375	56	94
85	20	201	92.125	55	95
86	20	201	92.125	57	93
87	20	201	92.125	52	98
88	17	9.5	3.16667	201	-51
89	17	9.5	3.16667	196	-46
90	17	9.5	3.16667	196	-46
91	17	42.5	14.1667	182	-32
92	17	42.5	14.1667	184	-34
93	17	42.5	14.1667	185	-35
94	17	64.5	21.5	187	-37
95	17	64.5	21.5	185	-35
96	17	64.5	21.5	183	-33
97	17	79.5	26.5	179	-29
98	17	79.5	26.5	181	-31
99	17	79.5	26.5	185	-35
100	17	111.5	37.1667	166	-16
101	17	111.5	37.1667	157	-7
102	17	111.5	37.1667	167	-17
103	17	137.5	45.8333	138	12
104	17	137.5	45.8333	149	1
105	17	137.5	45.8333	151	-1
106	17	156.5	52.1667	132	18
107	17	156.5	52.1667	125	25
108	17	156.5	52.1667	124	26
109	17	180	60	113	37
110	17	180	60	97	53
111	17	180	60	106	44
112	17	205.5	68.5	82	68
113	17	205.5	68.5	80	70
114	17	205.5	68.5	99	51
115	17	229.5	76.5	60	90
116	17	229.5	76.5	65	85
117	17	229.5	76.5	63	87
118	17	230	76.6667	74	76
119	17	230	76.6667	68	82
120	17	230	76.6667	62	88
121	17	255	85	59	91
122	17	255	85	64	86
123	17	261	87	52	98
